# Supplementary material for: Mobility limitations related to reduced pulmonary function among aging people with chronic obstructive pulmonary disease
Source: PLoS One. 2018 May 1;13(5):e0196152. doi: 10.1371/journal.pone.0196152 (PMC5929546; doi:10.1371/journal.pone.0196152)
Supplement: S1 Table — (XLSX) [file pone.0196152.s001.xlsx]

## Sheet: Disepoc_primaria_FEB2017
ID	V_AGE	V_SEX	V_EDUC	V_PUS_1	V_STO_2	V_GET_3	V_LIG_4	V_HEA_5	V_STA_6	V_SIT_7	V_SEA_8	V_STA_9	V_NEI_10	V_EX_FUM	V_MMRC	V_CAT_T	V_EXACV	V_FEV1_FVC	V_FEV1_L	V_FEV1_porc	V_FVC_L	V_FVC_porc	V_GOLD	V_GRIP_1	V_GRIP_2	V_ELBO_1	V_ELBO_2	V_QUAD_1	V_QUAD_2	V_SPPB	V_6MWT
1	76	0	3	3	3	4	3	4	3	4	4	4	3	1	2	1	0	55	1.2	57	2.17	78	2	19.4	16.5	15.5	12.4	15.8	14.3	9	315
2	70	0	2	4	4	4	3	3	3	3	3	4	4	1	2	1	1	41	0.76	29	1.85	54	4	24.8	23.3	12.7	12.2	14.8	17.2	8	273
3	75	0	1	3	3	4	3	4	5	3	3	4	3	1	1	1	1	53	0.8	30	1.51	43	4	26.9	25.9	16.6	15	20.3	21.2	8	333
4	60	1	2	4	4	4	5	5	4	4	3	4	5	1	4	1	0	65	1.25	60	1.92	78	2	19.9	19.6	11.3	13.4	16.8	16.6	10	387
5	77	0	1	5	5	5	5	5	5	3	5	5	5	1	4	1	0	63	0.83	48	1.3	56	4	11.4	10.6	8.3	8	13.7	9.6	1	999
6	60	1	3	4	4	5	4	5	4	3	3	4	4	1	2	1	1	52	0.69	41	1.3	64	4	17.2	16.4	9.3	9.5	14.3	12.8	8	312
7	67	0	2	3	4	3	3	3	3	3	3	4	4	1	2	1	1	49	0.98	35	1.96	55	4	39.4	37	12.7	13.9	17.4	21.5	11	216
8	81	0	2	3	5	3	3	3	4	3	3	5	3	1	2	1	0	56	1.43	53	2.54	69	2	25.8	23.5	16.7	15.6	12.2	12.5	4	315
9	59	0	2	3	4	3	3	3	3	5	3	3	3	1	0	0	1	58	1.24	39	2.1	53	3	31.7	29.7	10	10.3	11.8	11.6	11	396
10	56	0	1	4	3	3	3	3	3	4	3	3	3	1	0	1	1	58	1.72	52	2.94	71	4	44.7	43.9	13.6	15.8	15.2	17.2	9	324
11	78	0	4	3	4	4	3	3	5	4	4	5	3	1	2	1	1	63	1.32	54	2.08	64	4	26.4	23.2	9.8	10	11	11.9	9	396
12	79	0	1	3	3	4	4	4	3	5	3	4	3	1	2	0	1	49	0.71	39	1.56	64	4	23.3	22.9	12.3	10.9	9.8	8.9	11	303
13	73	0	1	3	3	5	3	3	4	3	3	5	3	1	1	1	1	55	0.8	35	1.44	48	4	29.8	27.5	10.9	11.2	14.1	16.3	10	378
14	59	0	2	4	4	4	4	5	3	3	4	5	4	1	2	1	1	48	0.92	28	1.92	46	4	36.4	38	14.3	16.2	12.9	14.7	9	303
15	79	0	1	3	1	1	3	4	5	3	4	4	4	1	2	1	1	62	1.08	50	1.79	60	4	26.4	24.4	13.9	13.3	14.3	13.3	7	228
16	71	0	2	3	0	0	4	4	3	3	3	4	3	1	1	0	0	65	1.58	66	2.4	77	1	21.9	17.7	11.1	10.5	13.2	12.4	10	420
17	83	0	2	5	5	5	4	4	4	3	3	2	2	1	2	1	1	68	1.29	74	1.88	79	4	28.6	26	14	14	11.4	10.4	7	288
18	63	0	2	3	5	5	3	4	5	4	3	5	4	1	1	1	1	59	0.89	36	1.5	48	4	20.4	20.8	14.7	15.3	15.4	17.8	9	360
19	70	0	3	4	5	5	3	5	3	3	4	5	3	1	2	1	1	63	1.02	45	1.61	55	4	29.8	27.3	13.5	13.4	12.4	12.5	10	384
20	66	0	3	3	4	4	3	3	3	3	4	3	3	1	0	1	1	67	1.71	61	2.55	71	4	30.4	30.1	17.4	17.3	12.2	14	11	417
21	61	0	2	0	1	1	3	4	4	4	4	5	3	1	1	1	1	66	1.86	69	2.8	83	4	25.2	28.6	17.2	15.9	13.4	14.8	9	381
22	50	0	2	3	3	3	3	3	3	3	3	3	3	0	1	1	0	64	1.75	48	2.7	60	2	33.9	34.3	19.4	18.3	17.2	17.3	12	480
23	69	0	3	5	4	4	3	4	5	4	3	3	3	1	0	0	0	69	1.99	80	2.88	90	1	28	30.1	11.1	11.3	11.9	13.6	8	252
24	68	0	2	3	3	3	3	3	4	3	3	4	3	1	1	1	1	52	1.45	53	2.75	78	4	38	38.1	17.9	18.4	14.1	13.7	10	423
25	73	0	3	3	4	4	3	4	3	3	3	3	3	1	1	1	1	60	1.31	47	2.17	60	4	31.1	30.1	19.8	19.7	17.5	18.2	10	357
26	59	0	1	3	4	3	3	4	3	4	3	5	4	0	2	1	1	56	1.63	52	2.86	73	4	36.6	36.2	19.8	18	17.4	16.6	10	447
27	62	0	1	4	4	4	3	3	5	3	3	5	5	1	2	1	0	53	0.91	35	1.68	51	4	28.2	27.9	18.6	17.2	17.9	16.7	10	411
28	69	0	3	3	3	3	3	4	1	4	3	4	3	1	1	1	0	54	0.9	41	1.66	59	4	21.9	21.5	15.8	15	17.7	16.5	12	315
29	78	0	1	3	5	3	3	3	3	4	3	3	4	1	3	1	0	50	0.52	17	1.03	25	4	32.7	32.5	15.5	16.4	10.5	9.2	9	54
30	80	0	1	4	1	1	3	3	3	3	3	5	3	1	2	1	1	50	0.73	33	1.47	49	4	16.6	18.5	13.1	14.9	13.7	11.9	7	366
31	74	0	3	3	3	3	3	4	3	3	3	4	3	0	1	1	1	63	1.79	66	2.8	78	4	22.8	22.8	11.4	14.9	11.9	13.3	8	336
32	70	0	3	3	3	4	3	3	3	3	3	5	3	1	4	1	1	46	0.87	28	1.88	47	4	35.9	34.8	14.8	13.3	10.5	11.1	8	248
33	75	0	2	3	1	4	4	4	3	3	4	3	3	0	1	1	0	57	1.57	57	2.74	76	2	41.5	42.6	16	15.5	17.4	16.1	10	336
34	56	0	2	3	3	3	3	3	3	4	3	4	3	1	1	1	1	51	1.58	54	3.09	86	4	34	37.7	18.5	18.9	19.3	19.4	12	351
35	62	1	4	3	4	3	3	4	3	3	3	4	3	0	1	1	1	64	1.37	68	2.14	88	4	13.3	13.6	13.3	12.8	15.2	15.9	11	401
36	69	0	2	3	4	3	3	3	3	3	3	4	3	0	1	1	0	65	1.4	51	2.14	61	2	28.8	28.8	19.4	20.5	20	18.8	9	300
37	56	0	2	3	3	3	3	3	3	3	3	3	3	1	1	1	1	62	1.65	53	2.66	69	4	39.1	37.7	22.4	22	19.3	17.3	11	402
38	46	0	4	3	4	4	3	4	3	3	3	4	4	0	1	1	0	54	1.75	47	3.21	71	4	36.3	34.7	14.7	16.1	13.7	14.4	10	366
39	71	0	2	3	4	4	3	3	4	3	4	4	4	0	2	1	1	47	0.8	31	1.66	50	4	21.9	20.5	12.7	12.7	15	15.9	5	167
40	67	0	2	3	1	1	3	4	1	3	5	5	4	1	3	1	1	69	1.35	51	1.94	57	4	26.3	26.7	14	16.4	17.9	17	8	375
41	58	0	2	3	3	4	3	3	3	3	3	4	3	0	1	0	0	48	0.92	42	1.89	74	3	19.3	19.4	11.4	11	16	18.1	12	396
42	61	0	2	3	3	4	3	3	3	3	3	3	3	1	0	0	0	69	1.36	60	1.97	72	1	23.6	24.1	15.4	15.8	16.5	16.9	11	441
43	77	0	1	3	5	5	3	3	5	3	3	5	5	1	3	1	1	53	1.25	59	2.36	83	2	26.1	22.1	14.6	13.6	15.5	16.6	8	189
44	80	0	2	4	1	1	4	5	4	3	3	5	4	1	2	1	1	42	1.04	46	2.47	80	4	17.3	17.2	14	14.6	14.9	12.8	8	297
45	62	0	1	3	4	3	4	4	3	3	3	4	3	1	1	1	1	46	0.65	23	1.4	39	4	30.6	31.4	12.5	12.7	18.4	16.8	11	189
46	65	0	4	4	3	3	3	3	3	3	3	4	3	1	0	0	0	53	1.59	60	2.95	88	1	24.6	24.5	14.2	13.1	15.8	16.1	11	342
47	58	0	2	5	5	5	3	4	4	5	3	4	5	1	2	1	0	47	1.11	41	2.34	69	4	22.7	21.5	12.7	15.2	15.8	15.6	11	333
48	72	0	2	3	3	3	3	3	3	3	3	4	4	1	2	1	1	46	1.01	34	2.21	57	4	42.7	37.6	12.7	15.1	16.9	17	10	258
49	77	0	1	5	5	1	3	4	5	4	4	1	4	1	2	1	1	57	1.1	43	1.92	56	4	30.1	28.4	11.4	11.9	15.3	12.3	8	72
50	73	0	1	4	5	5	3	5	5	5	4	5	5	0	1	1	0	69	1.52	57	2.17	62	2	26.6	30.1	15.8	18.9	12	11.9	10	360
51	58	0	2	4	4	4	3	4	4	3	3	5	5	1	3	1	1	45	0.83	27	1.81	48	4	40.3	42	16.1	14.4	16.3	16.6	7	999
52	74	0	2	3	4	4	3	3	3	3	3	3	3	1	1	1	0	53	2.04	81	3.82	116	2	29.2	31.2	15.4	13.8	15.9	17.8	12	468
53	69	0	1	3	1	1	5	5	4	5	5	5	4	1	3	1	1	50	0.57	20	1.13	31	4	31.4	32.5	11.1	9.7	9.6	8.3	4	84
54	76	0	1	3	1	1	4	5	5	3	5	4	4	1	2	1	1	54	0.77	35	1.45	50	4	20.9	18.9	11.1	10.8	10.1	10.3	7	254
55	66	0	3	4	1	1	1	1	1	4	5	5	1	1	3	1	1	69	1.41	44	1.9	46	4	27.3	28.3	10.5	12.8	13.4	13.2	8	312
56	58	0	2	3	4	4	3	3	3	3	3	4	0	0	2	1	1	57	1.07	34	1.88	47	4	35.7	34.5	17.5	17.3	17.8	17.3	11	360
57	74	0	2	3	3	3	3	3	3	4	3	3	3	1	1	0	0	61	1.16	50	1.87	62	1	28.1	28.7	15.5	15.5	17.6	17.7	11	438
58	47	1	4	3	4	3	4	4	3	3	3	5	3	1	1	1	0	45	0.84	33	1.84	62	4	23.3	24.9	16	15	18.6	19.3	12	450
59	59	0	4	3	4	4	3	4	3	3	3	4	3	1	1	1	1	41	1.31	39	3.13	73	4	36.6	27	19.4	21.7	16.8	15.4	10	372
60	72	0	2	3	3	3	3	3	3	3	3	5	3	0	1	1	0	56	0.84	36	1.49	49	4	23.4	19.3	10.2	12	13.2	12	9	306
61	76	0	1	5	3	4	3	3	4	3	3	5	4	1	2	1	1	51	1.17	54	2.29	79	2	25.4	26.4	17.9	15.3	16.3	17.7	9	342
62	65	0	2	3	5	3	3	3	4	3	3	3	4	0	1	0	0	69	1.59	58	2.17	62	1	35.4	39.8	18.9	19.2	14.5	16.3	12	324
63	79	0	2	3	4	3	3	3	5	3	3	3	3	1	1	0	1	49	1.16	45	2.33	68	3	25	21.6	13.8	10.5	13	12.1	9	324
64	65	0	4	3	5	4	3	3	3	3	3	4	3	0	1	0	0	54	1.66	56	3.02	80	1	42.1	42.6	15.9	14.8	15.9	15.3	12	396
65	73	0	1	3	1	4	3	3	3	3	3	1	1	1	3	1	1	62	0.79	34	1.26	42	4	27.9	28.3	12.8	14.3	11.7	10.8	9	261
66	67	0	3	3	3	4	3	3	3	3	3	4	3	0	1	1	0	69	1.99	63	2.89	71	2	26.6	20.8	16.5	15.6	15.9	16.1	12	378
67	53	0	2	3	3	3	3	3	3	3	3	4	3	1	1	0	0	65	1.74	56	2.66	69	1	33.9	34.9	17.8	18.5	18.5	16.2	12	501
68	71	0	3	3	4	4	3	3	3	3	3	4	3	1	1	0	0	60	1.52	53	2.51	67	1	41.4	39.6	22	20.3	17.3	18.6	11	381
69	68	0	3	3	4	5	3	4	3	3	3	4	3	0	1	1	1	55	0.95	33	1.7	46	4	27.5	27.1	16.3	18.8	18.3	19.1	9	392
70	80	0		3	3	4	3	3	4	3	4	4	4	1	3	1	1	55	0.69	31	1.23	41	4	26.8	24.9	9.8	12.2	11.8	13.4	5	252
71	75	1	3	3	4	4	3	4	3	4	3	3	3	1	0	0	1	60	1.67	86	2.75	117	3	20	21.1	13.2	13.4	15.9	16.6	10	396
72	62	0	4	3	4	4	3	4	3	3	3	4	3	1	1	0	0	69	1.94	61	2.72	67	1	46.7	45.3	18.2	19.3	18.5	16.3	12	405
73	73	0	1	3	4	4	3	3	3	3	3	5	3	1	1	1	1	42	0.76	32	1.78	58	4	34.4	33.7	15.7	15.4	13.4	13.1	9	273
74	73	1	2	3	4	5	5	1	5	3	4	5	3	1	1	1	0	51	0.86	50	1.67	80	2	13.6	12.4	8.7	7.6	15.9	15.5	10	375
75	77	0	2	5	1	1	4	1	1	1	3	5	1	1	3	1	1	37	0.68	31	1.83	62	4	28.4	31	14.4	15.1	13.1	14.5	7	261
76	57	0	2	3	3	4	3	4	3	3	3	4	4	1	3	1	1	51	0.49	18	0.97	28	4	30.5	30	13.9	13.5	15.8	17.8	7	324
77	62	0	2	5	1	5	1	1	1	3	4	5	4	1	3	1	1	39	0.63	21	1.56	43	4	29	24	15.4	14.4	16.7	13.7	10	351
78	75	0	2	3	3	3	3	3	3	3	3	4	3	1	1	0	1	54	0.88	34	1.62	47	3	24.2	23.7	11.6	14.3	15.5	17.8	11	402
79	67	0	2	3	4	4	3	3	3	3	3	4	3	0	1	0	0	64	1.85	67	2.87	81	1	34.5	34.2	14.5	14.3	14.1	11.1	7	252
80	68	0	3	3	4	4	3	3	1	3	3	1	5	1	2	1	1	55	1.42	54	2.55	75	4	27.6	30.5	13	14	16.4	16.8	7	345
81	58	0	1	3	3	3	3	3	4	4	3	5	3	0	1	1	0	68	1.98	50	2.9	58	2	36.9	36.8	23.5	22.6	22.9	22	11	381
82	63	0	3	3	3	3	3	4	5	3	3	4	3	1	1	0	1	61	1.5	52	2.4	67	1	30.2	28.6	18.5	18.3	15	17.2	12	345
83	67	0	2	3	4	4	3	4	3	3	3	4	3	1	1	1	1	47	0.69	25	1.47	41	4	37.5	35.5	20.4	18.5	18.8	20.3	9	360
84	64	0	1	3	3	3	3	4	3	3	3	5	3	0	1	1	1	44	0.83	27	1.88	48	4	42.7	40.4	18.1	17.1	18.6	19.9	11	252
85	71	1	1	3	3	4	4	5	4	4	3	5	3	0	1	1	1	40	0.64	40	1.58	80	4	18.6	21	12.3	12	10.4	11.7	7	375
86	48	0	3	3	3	3	3	3	3	3	3	3	3	1	1	0	0	64	2.56	71	3.94	88	1	42.5	41.1	20.7	19.2	21.8	22.3	12	369
87	72	0	2	3	3	3	3	3	3	3	3	4	3	0	1	0	0	67	1.67	66	2.46	75	1	37.5	34.1	10.4	12.3	13.1	14.8	11	420
88	66	0	2	5	1	1	5	1	4	4	3	3	3	0	1	1	0	69	1.03	52	1.46	59	2	5.6	7	8.3	7.2	12.2	12.7	8	339
89	62	1	1	3	5	5	3	3	3	4	4	5	4	0	2	0	1	59	0.99	43	1.66	61	4	16.1	13	12.9	13.3	13.4	12.8	9	370
90	58	1	2	3	5	5	3	4	3	4	3	3	3	0	1	1	0	65	1.45	74	2.2	95	2	18.1	17.6	13.9	12.7	15	15	11	396
91	53	1	2	3	5	4	3	3	3	3	3	5	4	1	1	1	0	60	1.67	72	2.75	100	2	20.5	20.4	13.6	13.3	11.7	14.2	10	468
92	66	0	1	3	5	3	3	3	3	3	4	5	3	1	1	0	0	57	1.28	44	2.23	59	3	31	30	16.7	16	16.6	16.6	11	381
93	77	0	1	3	3	3	3	3	3	3	3	3	3	1	1	1	1	62	1.81	77	2.9	93	4	29.2	26.9	10.9	13.3	13.5	13.5	9	382
94	46	1	4	3	3	3	3	3	3	3	3	4	3	1	0	0	1	61	1.15	50	1.88	69	3	18	19.9	16.9	15	18.3	19.6	12	570
95	64	1	1	3	4	4	3	3	3	4	3	3	3	0	1	1	0	63	0.93	54	1.46	70	2	15.4	16	9.1	9.2	13	15.2	9	378
96	74	0	1	3	3	3	3	3	3	2	3	3	3	1	1	0	1	69	1.21	44	1.75	48	3	34.6	34.1	19.3	17.3	19.9	18.5	10	396
97	60	0	3	3	5	5	3	5	5	3	3	5	4	1	2	1	1	60	1.37	37	2.26	48	4	42.9	43.8	23	20.3	15.3	15.4	6	439
98	51	0	2	3	5	3	3	3	3	5	3	5	5	0	2	1	1	49	0.93	34	1.87	24	4	34.9	33.1	21.3	21.2	17.4	17.8	12	436
99	60	0	1	4	5	5	4	5	4	4	4	5	4	0	2	1	1	54	1.27	42	2.32	61	4	34.9	34.3	15.3	15.5	15.3	17.1	12	468
100	79	0	1	3	5	5	3	3	3	3	3	4	4	1	2	1	1	66	0.8	40	1.2	44	4	17.1	15.1	13	14.4	17.7	15	9	252
101	67	0	3	3	3	3	3	3	3	3	3	3	3	1	0	1	1	59	1.57	51	2.83	71	4	43.7	37.9	23.4	22.8	19.7	21.3	12	476
102	72	1	3	3	3	4	3	4	3	5	3	3	3	0	1	1	0	61	1.34	69	2.17	93	2	15.6	14.6	8.6	9.8	9	10	9	354
103	56	0	1	3	3	3	3	4	3	3	3	4	3	1	1	1	0	68	0.87	30	1.26	35	4	36.7	32.8	16.5	11.6	11.4	13.3	10	216
104	68	0	3	3	3	4	3	3	3	3	3	4	3	0	1	0	0	53	1.27	53	2.36	77	1	36.8	35.5	17.9	17.5	18.2	18.6	9	386
105	66	1	2	3	5	1	4	1	3	3	3	5	3	0	2	1	1	57	0.95	55	1.65	79	4	24.3	23.7	12.6	13.3	17.2	17.5	6	324
106	61	0	2	3	3	3	3	3	3	3	3	3	3	0	1	1	1	57	1.79	68	3.09	93	4	29.8	27.9	15.7	15.4	16.7	16.5	12	448
107	47	1	2	3	1	5	1	1	4	3	4	1	3	0	2	1	1	68	2.01	68	2.93	89	4	22.7	21	12.1	13.5	10.7	13	9	286
108	64	1	4	3	5	4	3	3	1	5	3	4	4	1	1	0	0	69.9	1.64	95	2.31	110	1	15.7	14.9	10	10.8	12	13.6	11	460
109	66	0	2	3	4	5	3	3	3	3	3	4	3	1	1	1	1	46	1.27	40	2.73	67	4	28.4	25.6	14	13.4	18.5	18	8	408
110	57	0	1	3	3	3	3	3	3	3	3	5	3	0	1	0	0	59	1.11	37	1.86	49	3	37.7	34.5	13.7	13.8	16.9	17.7	10	396
111	71	0	1	3	4	4	3	3	3	3	3	5	3	1	1	0	0	69.9	1.43	57	1.96	60	1	32.3	30.6	16.2	13.6	18.5	18.8	11	336
112	70	0	2	3	3	3	3	4	3	3	3	4	3	1	1	1	1	50	1.72	60	3.43	91	4	34.8	38.5	17.3	16.5	17.4	19.5	10	396
113	74	0	2	3	3	4	3	3	3	3	3	4	3	1	1	1	1	52	1.17	51	2.22	74	4	26	23.2	17.8	17.6	15.8	17.8	12	369
114	66	0	2	3	3	4	3	3	3	3	3	4	3	0	1	1	0	55	1.97	74	3.58	105	2	36.3	33	16.5	16	17.8	16.2	11	441
115	73	0	2	3	3	3	4	5	3	3	3	3	4	1	1	0	0	57	0.95	46	1.67	62	3	18.4	18.3	10.6	11.3	12.3	12.4	7	250
116	70	0	2	4	5	5	4	4	4	4	5	4	3	1	1	1	1	69	0.66	30	0.94	33	4	24.4	22	16.8	15.1	15.2	12.5	11	360
117	69	0	2	3	1	5	3	3	3	3	3	4	4	0	1	1	1	52	1.31	45	2.49	66	4	33.3	35.4	15.8	16.7	19.2	18.7	10	396
118	49	0	3	3	3	4	3	4	3	4	3	4	3	1	1	0	0	62	2.7	77	4.37	100	1	39.1	42	23	19.4	18.4	19.6	11	422
119	71	0	2	3	1	1	4	5	4	3	3	5	4	0	1	1	0	63	1.01	37	1.6	45	4	36.5	36.5	19.2	18	20.2	19.9	11	396
120	67	0	1	4	5	5	4	5	3	4	4	5	4	1	3	1	1	57	1.1	46	1.92	63	4	23.8	23.6	10.7	10.3	11.1	11	8	390
121	56	1	4	3	4	5	3	3	4	3	3	4	3	1	1	0	0	69	2.04	87	2.92	106	1	21.6	22.2	15.1	14.7	15.4	15.9	11	288
122	76	0	1	3	1	5	3	4	4	3	4	4	5	0	1	1	0	69	1.91	78	2.72	83	2	23.1	23.5	12.9	14.7	17.2	15.6	7	216
123	63	0	2	3	3	4	3	3	3	3	3	3	3	1	1	1	0	62	1.53	58	2.46	79	2	29.3	27.4	14.7	15.2	15.9	17	11	396
124	67	0	2	3	5	5	3	3	4	3	3	4	3	1	1	1	1	64	1.75	65	2.71	79	4	29.7	28.6	20.4	20.1	17.1	18.8	11	351
125	77	0	1	3	4	4	3	3	3	3	3	3	3	0	1	0	1	68	1.99	74	2.91	81	3	30.6	29.1	18.4	17.2	18.2	17.6	11	396
126	72	0	1	3	1	1	3	3	4	1	3	5	3	0	1	1	1	69	1.54	62	2.06	63	4	35.2	35.3	15.4	14.5	21.3	21.3	10	273
127	61	0	3	4	3	4	3	3	3	3	3	5	3	0	1	1	1	57	1.05	31	1.84	42	4	31.3	31.6	18.2	19.1	16.1	15.1	9	114
128	71	0	1	3	5	4	3	3	3	4	3	4	4	0	2	1	1	69	1.78	69	2.41	68	4	37.6	39.5	17.4	16.2	17.8	18.7	10	364
129	70	0	1	3	3	3	3	3	3	3	3	5	3	1	2	1	1	49	0.74	39	1.51	62	4	20.6	18.2	16.4	16.5	18.4	17.6	11	360
130	68	0	4	3	3	3	3	3	3	3	3	4	3	1	1	0	1	61	1.45	50	2.36	63	3	34	31.2	18.7	17.9	21.2	19.3	11	432
131	76	0	1	3	1	1	3	5	4	3	3	4	4	1	1	0	0	69	1.69	70	2.29	76	1	20.7	20.7	14.8	13.9	17.7	17.8	10	294
132	74	0	2	5	5	5	3	3	3	3	3	3	3	1	0	0	0	67	1.35	52	1.99	58	1	27.8	29.8	17.2	16.4	19.4	18.5	10	324
133	74	0	1	3	1	5	5	1	1	3	4	5	1	1	3	1	0	52	1.15	46	2.19	66	4	10.4	13	11.4	11.7	15.3	15	8	999
134	71	0	4	3	3	4	3	3	3	3	3	4	3	1	1	1	0	68	3.05	102	4.45	114	1	33.8	30.2	15.4	15.3	17.9	19.9	11	387
135	63	0	3	5	5	5	3	4	4	3	5	5	4	1	2	1	0	57	2.41	67	4.24	91	2	24.1	25.2	15.8	13	11.8	11.1	6	438
136	63	0	2	3	4	3	3	3	3	3	3	3	3	1	0	0	0	66	2.03	70	3.04	83	1	33.3	33.6	16.1	15.9	19.3	19.9	11	444
137	64	0	2	3	3	4	3	3	3	3	3	3	3	1	1	0	0	60	1.83	62	3.04	81	1	33.9	33.2	17.1	18.2	16.5	18.5	11	447
